# Supplementary material for: Formulation of chelating agent with surfactant in cloud point extraction of methylphenol in water
Source: R Soc Open Sci. 2018 Jul 4;5(7):180070. doi: 10.1098/rsos.180070 (PMC6083667; doi:10.1098/rsos.180070)
Supplement: Raw data of spiked and unspiked water samples [file rsos180070supp4.xlsx]

## Sheet: Sheet1
	Real Sample (Spiked)
			rep 1	rep 2	rep 3	Average	C	m	Cs	Co	Vs	Vt	%R	std	rsd	%rsd
		1	24365	20324	21029	21906	39.7	18378	1.18981	1	3.2	3.6	105.761	2158.53	0.0985362	9.85362
		2	20250	22194	22437	21627	39.7	18378	1.17463	1	3.2	3.6	104.411	1198.69	0.0554257	5.54257
		3	19462	21080	23497	21346.3	39.7	18378	1.15936	1	3.2	3.6	103.054	2030.64	0.0951284	9.51284
		4	22759	21041	20569	21456.3	39.7	18378	1.16534	1	3.2	3.6	103.586	1152.56	0.0537167	5.37167
		5	21689	22301	23101	22363.7	39.7	18378	1.21471	1	3.2	3.6	107.974	708.083	0.0316622	3.16622
		6	22490	22175	22881	22515.3	39.7	18378	1.22296	1	3.2	3.6	108.708	353.681	0.0157085	1.57085
		7	20358	20979	20197	20511.3	39.7	18378	1.11392	1	3.2	3.6	99.0152	412.934	0.020132	2.0132
		8	20996	22711	23391	22366	39.7	18378	1.21484	1	3.2	3.6	107.986	1234.21	0.0551824	5.51824
		9	21220	19692	20457	20456.3	39.7	18378	1.11093	1	3.2	3.6	98.7491	764	0.0373479	3.73479
		10	19512	19959	22375	20615.3	39.7	18378	1.11958	1	3.2	3.6	99.5182	1540.22	0.0747123	7.47123
	Real Sample (Non-spiked)
		1	2562	0	0	2562	39.7	18378	0.137246	1	3.2	3.6	12.1996	1479.17	0.57735	57.735
		2	0	3136	0	3136	39.7	18378	0.168479	1	3.2	3.6	14.9759	1810.57	0.57735	57.735
		3	0	0	0	0	39.7	18378	not detected	1	3.2	3.6	not detected	0		0
		4	0	0	0	0	39.7	18378	not detected	1	3.2	3.6	not detected	0		0
		5	0	0	0	0	39.7	18378	not detected	1	3.2	3.6	not detected	0		0
		6	0	0	0	0	39.7	18378	not detected	1	3.2	3.6	not detected	0		0
		7	0	0	0	0	39.7	18378	not detected	1	3.2	3.6	not detected	0		0
		8	0	0	0	0	39.7	18378	not detected	1	3.2	3.6	not detected	0		0
		9	0	0	0	0	39.7	18378	not detected	1	3.2	3.6	not detected	0		0
		10	0	0	0	0	39.7	18378	not detected	1	3.2	3.6	not detected	0
